# Supplementary material for: Jatrolignans C and D: New Neolignan Epimers from Jatropha curcas
Source: Molecules. 2022 May 31;27(11):3540. doi: 10.3390/molecules27113540 (PMC9182123; doi:10.3390/molecules27113540)
Supplement: Supplementary file 1 [file molecules-27-03540-s001.zip]

Archive with 1 entries (1 files):
- molecules-1745083-supplementary.pdf
